# Supplementary material for: Dipeptide-Derived Alkynes as Potent and Selective Irreversible Inhibitors of Cysteine Cathepsins
Source: J Med Chem. 2023 Mar 3;66(6):3818–51. doi: 10.1021/acs.jmedchem.2c01360 (PMC10041539; doi:10.1021/acs.jmedchem.2c01360)
Supplement: Supplementary file 2 — jm2c01360_si_002.csv [file jm2c01360_si_002.csv]

		Ki (µM)	Ki (µM)	Ki (µM)	Ki (µM)	kinact/KI (M-1s-1)	kinact/KI (M-1s-1)	kinact/KI (M-1s-1)	kinact/KI (M-1s-1)
#		cathepsin B	cathepsin S	cathepsin L	cathepsin K	cathepsin B	cathepsin S	cathepsin L	cathepsin K
1a	OC(C1=CC(COC[C@H](NC([C@H](CC2=CC=CC(C)=C2)NC(C3=C(F)C=C(F)C=C3)=O)=O)C#N)=CC=C1)=O	0.109	0.406	0.661	25.94
1b	OC(C1=CC(COC[C@H](NC([C@H](CC2=CC=CC(C)=C2)NC(C3=CC=C(F)C=C3)=O)=O)C#N)=CC=C1)=O	0.042	0.046	0.220	8.807
1c	OC(C1=CC(COC[C@H](NC([C@H](CC2=CC=CC(C)=C2)NC(C(C3=CC=CC=C3)C4=CC=CC=C4)=O)=O)C#N)=CC=C1)=O	0.004	0.024	0.024	2.503
1d	OC(C1=CC(COC[C@H](NC([C@H](CC2=CC=CC(I)=C2)NC(C3=CC=C(F)C=C3)=O)=O)C#N)=CC=C1)=O	0.043	0.037	0.696	34.92
1e	OC(C1=CC(COC[C@H](NC([C@H](CC2=CC=CC(I)=C2)NC(C(C3=CC=CC=C3)C4=CC=CC=C4)=O)=O)C#N)=CC=C1)=O	0.003	0.012	0.059	5.646
35a	O=C([C@H](CC1=CC=CC(C)=C1)NC(C2=CC=C(F)C=C2)=O)N[C@@H](CCCN3C=C(C(O)=O)N=N3)C#N	4.118	0.270	0.694	30.41
35b	O=C([C@H](CC1=CC=CC(C)=C1)NC(C2=CC=C(F)C=C2)=O)N[C@@H](CCCN3C=C(CC(O)=O)N=N3)C#N	4.580	0.319	0.537	25.21
35c	O=C([C@H](CC1=CC=CC(C)=C1)NC(C2=CC=C(F)C=C2)=O)N[C@@H](CCCCN3C=C(C(O)=O)N=N3)C#N	2.343	0.215	0.474	25.99
42	O=C([C@H](CC1=CC=CC(C)=C1)NC(C2=CC=C(F)C=C2)=O)N[C@@H](COCC3=CN(CC(OC)=O)N=N3)C#N	0.859	0.110	0.049	4.043
43	O=C([C@H](CC1=CC=CC(C)=C1)NC(C2=CC=C(F)C=C2)=O)N[C@@H](COCC3=CN(CC(O)=O)N=N3)C#N	1.612	0.191	0.523	19.11
56a	O=C([C@H](CC1=CC=CC(C)=C1)NC(C2=CC=C(F)C=C2)=O)NCC#N	1.187	0.055	0.049	2.121
56b	OC(C1=CC(COC[C@H](NC([C@H](CC2=CC=CC(C)=C2)NC(C(C3=CC=CC=C3)C4=CC=CC=C4)=O)=O)C#N)=CC=C1)=O	0.086	0.038	0.007	11.02
2a	OC(C1=CC(COC[C@H](NC([C@H](CC2=CC=CC(C)=C2)NC(C3=C(F)C=C(F)C=C3)=O)=O)C#C)=CC=C1)=O					22	58	30	3
2b	OC(C1=CC(COC[C@H](NC([C@H](CC2=CC=CC(C)=C2)NC(C3=CC=C(F)C=C3)=O)=O)C#C)=CC=C1)=O					85	682	281	48
2c	OC(C1=CC(COC[C@H](NC([C@H](CC2=CC=CC(C)=C2)NC(C(C3=CC=CC=C3)C4=CC=CC=C4)=O)=O)C#C)=CC=C1)=O					771	47	381	n.i.
2d	OC(C1=CC(COC[C@H](NC([C@H](CC2=CC=CC(C)=C2)NC(C3=CC=C(C4=CC=CC=C4)C=C3)=O)=O)C#C)=CC=C1)=O					41	n.i.	n.i.	n.i.
2e	OC(C1=CC(COC[C@H](NC([C@H](CC2=CC=CC(C)=C2)NC(C3=CC=C(I)C=C3)=O)=O)C#C)=CC=C1)=O					152	113	82	476
2f	OC(C1=CC(COC[C@H](NC([C@H](CC2=CC=CC(C)=C2)NC(C3=CC(I)=CC=C3)=O)=O)C#C)=CC=C1)=O					45	n.i.	1968	n.i.
2g	OC(C1=CC(COC[C@H](NC([C@H](CC2=CC=CC(C)=C2)NC(C3=CC=CC=C3)=O)=O)C#C)=CC=C1)=O					88	654	222	32
2h	OC(C1=CC(COC[C@H](NC([C@H](CC2=CC=CC(C)=C2)NC(C3=CC(F)=CC=C3)=O)=O)C#C)=CC=C1)=O					109	1579	483	27
2i	OC(C1=CC(COC[C@H](NC([C@H](CC2=CC=CC(C)=C2)NC(C3=CC(Br)=CC=C3)=O)=O)C#C)=CC=C1)=O					87	570	1309	n.i.
2j	OC(C1=CC(COC[C@H](NC([C@H](CC2=CC=CC(C)=C2)NC(C3=CC(C(F)(F)F)=CC=C3)=O)=O)C#C)=CC=C1)=O					29	141	327	n.i.
2k	OC(C1=CC(COC[C@H](NC([C@H](CC2=CC=CC(I)=C2)NC(C3=CC=C(F)C=C3)=O)=O)C#C)=CC=C1)=O					1179	10133	2128	121
2l	OC(C1=CC(COC[C@H](NC([C@H](CC2=CC=CC(I)=C2)NC(C(C3=CC=CC=C3)C4=CC=CC=C4)=O)=O)C#C)=CC=C1)=O					301	859	552	76
2m	OC(C1=CC(COC[C@H](NC([C@H](CC2=CC=CC(I)=C2)NC(C3=CC(I)=CC=C3)=O)=O)C#C)=CC=C1)=O					225	4368	2876	n.i.
28	O=C([C@H](CC1=CC=CC(C)=C1)NC(C2=CC=C(F)C=C2)=O)N[C@@H](CCCN3C=C(C(O)=O)N=N3)C#C					n.d.	594	214	40
53k	O=C(OCC=C)C1=CC(COC[C@H](NC([C@H](CC2=CC=CC(I)=C2)NC(C3=CC=C(F)C=C3)=O)=O)C#C)=CC=C1					141	3589	1246	n.i.
56c	O=C([C@H](CC1=CC=CC(C)=C1)NC(C2=CC=C(F)C=C2)=O)NCC#C					n.i.	n.i.	19	n.i.
56d	O=C([C@H](CC1=CC=CC(C)=C1)NC(C(C2=CC=CC=C2)C3=CC=CC=C3)=O)NCC#C					n.i.	n.i.	n.i.	n.i.
56e	O=C([C@H](CC(C)C)NC(C1=CC=C(F)C=C1)=O)NCC#C					4	79	93	260
56f	O=C([C@H](CC1CCCCC1)NC(C2=CC=C(F)C=C2)=O)NCC#C					34	283	n.i.	179
62	O=C([C@H](CS(CC(C)C)(=O)=O)NC(C1=CC=C(F)C=C1)=O)NCC#C					n.i.	14	n.i.	n.i.
63	O=C(OC)C1=CC(COC[C@H](NC([C@H](CC2=CC=CC(C)=C2)NC(C3=CC=C(F)C=C3)=O)=O)C#C)=CC=C1					n.i.	12	79	n.i.
64	O=C(OC)C1=CC(COC[C@H](NC([C@H](CC2=CC=CC(C)=C2)NC(C3=CC(I)=CC=C3)=O)=O)C#C)=CC=C1					15	137	537	n.i.
